# Supplementary material for: Dilemmas in the Management of Liminal Rodents—Attitudes of Dutch Pest Controllers
Source: Animals (Basel). 2020 Sep 9;10(9):1614. doi: 10.3390/ani10091614 (PMC7552245; doi:10.3390/ani10091614)
Supplement: Supplementary file 1 [file animals-10-01614-s001.zip]

Archive with 1 entries (1 files):
- animals-918590-supplementary.pdf
